# Supplementary material for: Sex and Strain-Specific Variations in Motor Recovery Following Compression Spinal Cord Injury: Comparison of Sprague-Dawley and Wistar Rats
Source: Brain Sci. 2025 Feb 13;15(2):191. doi: 10.3390/brainsci15020191 (PMC11852505; doi:10.3390/brainsci15020191)
Supplement: Supplementary file 1 [file brainsci-15-00191-s001.zip]

Archive with 6 entries (6 files):
- Catwalk-moderate.sav
- Catwalk-severe.sav
- FINAL BBB moderate data.sav
- FINAL BBB-severe.sav
- Ladder- Moderate.sav
- Ladder-severe.sav
